# Supplementary material for: Monitoring Spontaneous Quiescence and Asynchronous Proliferation-Quiescence Decisions in Prostate Cancer Cells
Source: Front Cell Dev Biol. 2021 Dec 10;9:728663. doi: 10.3389/fcell.2021.728663 (PMC8703172; doi:10.3389/fcell.2021.728663)
Supplement: Supplementary file 1 [file Table2.xlsx]

## Sheet: Sheet1
gene name	log2 FC_G0_A	G0_B	G0_C	G0_D	G1_A	G1_B	G1_C	G1_D	SG2M_A	SG2M_B	SG2M_C	SG2M_D	G0 avg	G0 std dev	G0 sem	G1 avg	G1 std dev	G1 sem	S/G2/M mean	S/G2/M std dev	S/G2/M sem
PPP2R1A	0.464668	0.0840643	0.62293	0.189034	0.176323	0.238787	0.565597	0.226509	0.111031	-0.0892673	-0.0740006	-0.168123	0.340174	0.247579	0.123789	0.301804	0.177926	0.088963	-0.0550898	0.118178	0.0590892
TJP1	1.15056	0.650765	0.516015	0.9855	-0.0892673	0.137504	0.432959	-0.104697	0.464668	-0.200913	0.0840643	-0.104697	0.82571	0.293017	0.146509	0.0941246	0.251564	0.125782	0.0607806	0.294128	0.147064
PRKCZ	1.21412	0.687061	0.526069	0.704872	0.799087	0.356144	0.0976108	0.0840643	0.298658	-0.358454	-0.666576	-0.286304	0.783032	0.298435	0.149218	0.334227	0.334237	0.167119	-0.253169	0.403155	0.201577
SMAD1	0.495695	0.275007	0.963474	0.400538	-0.556393	-0.621488	0.378512	-0.415037	0.575312	0.0285692	0.85599	0.250962	0.533679	0.300447	0.150223	-0.303602	0.462836	0.231418	0.427708	0.363209	0.181605
WWC1	0.464668	1.05658	0.137504	0.536053	0.516015	0.659925	-0.104697	-0.0144996	-0.0291463	0.238787	-0.37707	-0.286304	0.548702	0.38046	0.19023	0.264186	0.380249	0.190124	-0.113433	0.277219	0.13861
DIAPH2	1.42223	1.27501	0.748461	0.650765	0.0426443	-0.321928	0.400538	-0.152003	0.432959	-0.286304	0.124328	0.250962	1.02412	0.381585	0.190792	-0.00768723	0.310245	0.155122	0.130486	0.305372	0.152686
LLGL2	-0.217591	0.226509	0.731183	0.263034	-0.136062	0.0703893	0.321928	-0.577767	-0.971431	-0.434403	-0.454032	-0.862496	0.250784	0.387685	0.193842	-0.0803778	0.380823	0.190411	-0.68059	0.276656	0.138328
WWTR1	1.19535	0.659925	0.238787	0.731183	-0.184425	-0.0740006	-0.395929	-0.395929	0.298658	-0.0588937	-0.434403	-0.200913	0.706311	0.391793	0.195897	-0.262571	0.160452	0.0802258	-0.0988877	0.306932	0.153466
YWHAZ	1	0.137504	0.321928	0.831877	-0.577767	-0.168123	0.0143553	-0.37707	0.137504	-0.0740006	-0.120294	-0.0740006	0.572827	0.409081	0.20454	-0.277151	0.256396	0.128198	-0.032698	0.115547	0.0577736
PPP2CB	0.475085	0.0285692	0.545968	-0.358454	-0.0291463	0.250962	0.526069	0.0840643	0.400538	-0.0740006	0.0426443	-0.104697	0.172792	0.421768	0.210884	0.207987	0.241255	0.120627	0.0661211	0.231804	0.115902
ACTG1	0.925999	0.545968	0.163499	-0.0291463	0.815575	0.214125	0.163499	0.0143553	0.773996	-0.104697	-0.200913	0.111031	0.40158	0.423506	0.211753	0.301889	0.3528	0.1764	0.144854	0.43924	0.21962
MST1	1.70929	2.09424	0.992768	1.29278	-0.473931	0.15056	0.650765	-0.621488	0.464668	-0.494109	-0.136062	-0.535332	1.52227	0.481373	0.240686	-0.0735238	0.58748	0.29374	-0.175209	0.462731	0.231366
TEAD4	0.263034	-0.761213	0.214125	0.333424	-0.304006	0.464668	0.298658	0	-0.136062	0.298658	-0.184425	-0.152003	0.0123425	0.518023	0.259012	0.11483	0.339013	0.169506	-0.0434577	0.228963	0.114482
YAP1	0.773996	-0.434403	0.333424	0.545968	0.137504	0.0840643	0.250962	-0.0740006	0.137504	0.124328	-0.0291463	-0.0892673	0.304746	0.524578	0.262289	0.0996322	0.135062	0.0675312	0.0358545	0.112607	0.0563033
MOB1A	1.72247	1.9222	0.565597	1.17632	0.0976108	-0.358454	0.333424	0.31034	0.887525	0.0565835	0.704872	0.879706	1.34665	0.6087	0.30435	0.0957302	0.320854	0.160427	0.632172	0.392881	0.19644
SAV1	2.23879	1.03562	0.722466	1.32193	0.0426443	0.124328	0.555816	0.0565835	1.0635	-0.136062	0.263034	0.0976108	1.3297	0.653634	0.326817	0.194843	0.243279	0.12164	0.322022	0.520728	0.260364
FJX1	-0.915936	0.286881	0.411426	-0.599462	1.29278	0.0285692	0.163499	-0.234465	1.15056	0.0426443	0.286881	0.0976108	-0.204273	0.653951	0.326976	0.312596	0.674028	0.337014	0.394424	0.514831	0.257416
NF2	1.66448	0.565597	0.111031	0.650765	0.321928	0.356144	0.15056	-0.0144996	0.0565835	0.124328	-0.286304	-0.217591	0.747969	0.655336	0.327668	0.203533	0.170931	0.0854653	-0.080746	0.201574	0.100787
TEAD3	1.03562	2.42761	1.02857	1.4957	0.163499	-0.0892673	0.565597	-0.104697	-0.152003	-0.473931	-0.200913	-0.535332	1.49687	0.657856	0.328928	0.133783	0.313034	0.156517	-0.340545	0.192162	0.0960811
DLG1	1.74846	1.92979	0.485427	0.948601	1.07039	0.0426443	0.214125	-0.184425	0.443607	-0.152003	-0.434403	-0.217591	1.27807	0.678931	0.339465	0.285683	0.548013	0.274006	-0.0900977	0.37571	0.187855
TAOK1	2.18269	0.823749	0.565597	1.09761	1.15704	-0.0291463	0.0143553	0.432959	0.659925	-0.234465	-0.200913	0.214125	1.16741	0.710857	0.355428	0.393803	0.549829	0.274915	0.109668	0.419755	0.209877
TAZ	1.23266	1.67356	-0.0144996	0.895303	0.475085	0.275007	-0.0588937	-0.217591	0.807355	-0.0291463	-0.666576	-0.234465	0.946755	0.715691	0.357845	0.118402	0.314151	0.157076	-0.0307082	0.618654	0.309327
SCRIB	-0.862496	0.85599	0.422233	0.176323	0.275007	0.333424	-0.120294	0.0426443	-1.47393	0.15056	-0.415037	-0.643856	0.148012	0.729922	0.364961	0.132695	0.210283	0.105142	-0.595566	0.67408	0.33704
CASP3	1.43829	2.22959	0.641546	0.669027	-0.643856	0.176323	0.632268	-0.286304	0.163499	0.0426443	0.275007	0.0840643	1.24461	0.753365	0.376683	-0.0303923	0.554881	0.277441	0.141304	0.102273	0.0511364
TEAD2	2.17951	2.1177	0.464668	1.57531	-0.136062	0.137504	0.214125	-0.152003	0.344828	-0.0588937	-0.136062	-0.200913	1.5843	0.794238	0.397119	0.0158909	0.187407	0.0937035	-0.0127599	0.245359	0.122679
PARD3	2.42492	1	0.575312	1.13093	0.650765	0.0840643	0.176323	-0.104697	0.739848	-0.234465	-0.268817	-0.184425	1.28279	0.797501	0.39875	0.201614	0.321466	0.160733	0.0130354	0.485779	0.24289
NPHP4	1.51602	3.01078	1.25701	1.46989	-0.251539	0.0143553	0.85599	-0.234465	0.970854	-0.0740006	0.704872	0.163499	1.81342	0.806169	0.403085	0.0960852	0.520974	0.260487	0.441306	0.480488	0.240244
STK4	2.07382	2.10098	0.378512	1.11103	0.565597	0.201634	0.0976108	0.201634	0.575312	-0.184425	-0.268817	-0.0740006	1.41609	0.830925	0.415463	0.266619	0.205262	0.102631	0.0120176	0.383909	0.191954
MPP5	2.35332	2.55336	0.713696	1.39506	0.613532	-0.234465	0.275007	-0.0740006	0.263034	-0.321928	-0.268817	-0.152003	1.75386	0.858144	0.429072	0.145018	0.37788	0.18894	-0.119928	0.264991	0.132496
LLGL1	1.11103	-0.971431	0.422233	0.0143553	0.910733	0.15056	0.0840643	-0.304006	0.137504	-0.104697	-0.415037	-0.358454	0.144047	0.870547	0.435274	0.210338	0.508141	0.25407	-0.185171	0.253943	0.126971
ZDHHC18	0.773996	2.18587	0.0976108	0.815575	0.356144	0.333424	0.137504	-0.0291463	0.678072	-0.184425	-0.535332	-0.184425	0.968262	0.875908	0.437954	0.199481	0.181288	0.0906438	-0.0565272	0.516916	0.258458
RERE	2.57289	1.38405	0.422233	1.19535	-0.761213	0.163499	-0.120294	-0.395929	1.24489	-0.104697	-0.268817	0.0143553	1.39363	0.889508	0.444754	-0.278484	0.394628	0.197314	0.221432	0.692109	0.346055
MYC	2.02503	1.88753	0.124328	0.871844	-0.556393	0.526069	0.0285692	-0.358454	1.43296	0.422233	0.0840643	0.250962	1.22718	0.897249	0.448624	-0.0900523	0.477211	0.238605	0.547555	0.606201	0.3031
YWHAQ	2.19849	0.443607	0.15056	1.14405	0.275007	0.298658	0.137504	0.0840643	0.823749	0.0426443	-0.0740006	0.189034	0.984177	0.910542	0.455271	0.198808	0.104404	0.0522021	0.245357	0.40033	0.200165
HIPK2	2.852	1.59455	0.722466	1.19535	1.10434	-0.0892673	-0.0144996	-0.473931	0.831877	-0.251539	-0.556393	-0.340075	1.59109	0.913058	0.456529	0.13166	0.678973	0.339486	-0.0790326	0.620627	0.310313
RASSF4	0.713696	2.61824	0.604071	1.24489	-1.32193	0.111031	0.0565835	-0.621488	-0.514573	0.0285692	-0.577767	-0.643856	1.29522	0.925341	0.462671	-0.44395	0.673524	0.336762	-0.426907	0.308204	0.154102
PRKCI	1.91073	-0.0439433	-0.0740006	0.739848	0.0143553	0.238787	-0.200913	0.111031	0.903038	-0.0291463	-0.268817	0.333424	0.633159	0.931329	0.465664	0.0408152	0.185522	0.0927612	0.234625	0.50976	0.25488
AMOTL1	1.01436	2.79494	0.669027	0.790772	1.14405	0.0565835	0.321928	-0.0144996	-0.0588937	-0.0588937	-0.184425	-0.136062	1.31727	0.995435	0.497718	0.377015	0.531455	0.265727	-0.109568	0.0617554	0.0308777
CSNK1D	2.6017	0.443607	0.536053	0.565597	-0.862496	0.485427	0.333424	-0.621488	1.24489	-0.217591	0.111031	0.0840643	1.03674	1.0446	0.522299	-0.166284	0.674872	0.337436	0.305598	0.643668	0.321834
TSHZ1	-0.0144996	2.50843	1.19535	0.863938	-0.251539	-0.0588937	0.389567	-0.184425	-0.200913	-0.168123	0.15056	-0.268817	1.1383	1.04638	0.52319	-0.0263226	0.288527	0.144263	-0.121823	0.186367	0.0931837
TEAD1	1.26303	2.75489	0.226509	1.1177	-0.200913	-0.0144996	-0.168123	-0.358454	0.201634	0.0426443	-0.0892673	-0.152003	1.34053	1.04835	0.524175	-0.185497	0.14106	0.07053	0.000751942	0.156574	0.0782869
CCNE1	2.41954	0.0143553	0.485427	0.678072	2.04264	0.659925	0.565597	0.443607	-0.577767	-0.358454	-0.494109	-0.535332	0.899348	1.05111	0.525554	0.927943	0.748391	0.374196	-0.491415	0.0949934	0.0474967
HMCN1	3.14568	2.76129	0.83996	1.43829	0.321928	-1.32193	-2.73697	-1	-0.304006	-0.68966	0.333424	0.0143553	2.0463	1.08701	0.543504	-1.18424	1.25597	0.627986	-0.161472	0.437849	0.218925
MPDZ	1.74416	3.02857	0.333424	1.75702	1.02857	0.15056	-0.120294	0.176323	-0.577767	-0.200913	-0.761213	-0.321928	1.71579	1.10103	0.550517	0.308789	0.498257	0.249128	-0.465455	0.252104	0.126052
AJUBA	2.65764	0.516015	0.0703893	1.04264	-1.18442	-0.68966	0.0703893	-0.643856	1.51602	-0.104697	-0.104697	0.411426	1.07167	1.12952	0.564761	-0.611888	0.516517	0.258259	0.429512	0.764106	0.382053
LIMD1	0.411426	2.852	0.432959	0.815575	1.11103	0.214125	0.111031	-0.136062	-0.104697	-0.251539	-0.68966	-0.577767	1.12799	1.16424	0.582118	0.325031	0.544212	0.272106	-0.405916	0.273623	0.136811
YWHAE	2.08746	-0.68966	0.214125	0.863938	0.485427	0.137504	0.321928	0.189034	0.799087	-0.152003	0.0285692	0.15056	0.618967	1.16803	0.584016	0.283473	0.155446	0.0777228	0.206553	0.414115	0.207057
TJP2	2.61824	-0.0892673	0.263034	0.956057	1.07724	0.400538	0.189034	0.0840643	1.04963	0.333424	-0.184425	0.0976108	0.937016	1.202	0.600998	0.43772	0.446202	0.223101	0.32406	0.528008	0.264004
LATS1	1.86394	-1.25154	0.956057	0.163499	-0.514573	-0.473931	0.367371	-0.473931	0.432959	-0.120294	0.367371	0.238787	0.432989	1.32054	0.66027	-0.273766	0.427854	0.213927	0.229706	0.246878	0.123439
LIX1L	-1.8365	-1.68966	1.03562	-0.666576	-0.785875	-0.120294	0.748461	-0.454032	-0.217591	0.0703893	0.367371	-0.120294	-0.789278	1.32321	0.661607	-0.152935	0.659508	0.329754	0.0249687	0.257707	0.128854
AMOT	2.57289	-0.535332	-0.0291463	0.713696	0.275007	0.263034	-0.358454	-0.268817	0.799087	0.0565835	-0.358454	0.298658	0.680527	1.36187	0.680936	-0.0223073	0.338417	0.169208	0.198969	0.483416	0.241708
STK3	2.43829	3.47508	0.286881	1.20163	0.356144	0.632268	0.238787	0.189034	0.669027	0.0426443	-0.577767	-0.136062	1.85047	1.39651	0.698254	0.354058	0.198264	0.0991319	-0.000539361	0.51696	0.25848
CCNE2	0.83996	3.28392	-0.286304	0.389567	3.29572	1.68706	2.19849	1.76977	-0.234465	-0.104697	0.238787	-0.358454	1.05679	1.55523	0.777615	2.23776	0.74007	0.370035	-0.114707	0.257431	0.128716
PTPN14	3.13422	-0.514573	0.367371	0.773996	1.32193	0.238787	-0.0740006	0.0565835	1.03562	-0.104697	-0.415037	-0.0588937	0.940254	1.5584	0.779201	0.385824	0.637116	0.318558	0.114249	0.634295	0.317148
GPC5	4.08746	7.54117	4.73823	4.17153	4.17473	-3.18442	2.79077	-0.152003	1.41143	-2.25154	3.27947	-0.785875	5.1346	1.63021	0.815103	0.907268	3.27047	1.63523	0.413371	2.43246	1.21623
MAPK10	3.70819	5.2521	1.31034	2.87774	-2.12029	-0.0291463	2.22033	-0.621488	0.62293	0.411426	0.250962	-0.251539	3.28709	1.64455	0.822277	-0.13765	1.80156	0.900778	0.258445	0.372555	0.186278
TAOK3	3.08746	4.62761	0.443607	2.08066	-0.0144996	-0.0588937	-0.251539	-0.286304	1.23266	-0.184425	-0.454032	0.0840643	2.55983	1.75709	0.878545	-0.152809	0.136037	0.0680185	0.169567	0.741994	0.370997
FAT3	2.81967	6.21645	2.25096	3.45549	2.90689	-1.51457	0.505891	-0.0892673	0.15056	-0.943416	-0.454032	-0.836501	3.68564	1.75748	0.87874	0.452235	1.84298	0.921492	-0.520847	0.494454	0.247227
LATS2	0.214125	4.33985	0.941106	1.28096	-0.535332	0.201634	0.978196	-0.304006	0.0976108	0.111031	0.31034	-0.0291463	1.69401	1.81916	0.909579	0.0851229	0.670209	0.335104	0.122459	0.140275	0.0701377
LPP	1.34483	-2.94342	0.687061	-0.251539	-0.68966	-0.217591	0.0840643	-0.761213	0.189034	-0.358454	-0.836501	-0.599462	-0.290767	1.88586	0.94293	-0.3961	0.400794	0.200397	-0.401346	0.439317	0.219658
DCHS1	3.08576	4.83542	0.422233	1.29866	2.10098	-0.0144996	-0.454032	0.411426	0.933573	-0.556393	-0.234465	0.0285692	2.41052	1.96007	0.980034	0.510968	1.11735	0.558673	0.0428208	0.640205	0.320102
PPP2R2D	0.910733	-3.64386	0.0285692	-0.37707	0.0565835	-0.577767	-0.104697	0.189034	-0.0740006	-0.200913	0	0.321928	-0.770406	1.98964	0.994821	-0.109212	0.334665	0.167333	0.0117537	0.222806	0.111403
WTIP	4.10601	5.51759	0.978196	2.22959	0.238787	-0.358454	0.356144	-0.415037	-1.64386	-0.666576	0.0565835	-1.02915	3.20785	2.00582	1.00291	-0.0446402	0.398594	0.199297	-0.820749	0.710497	0.355248
AMOTL2	1.88362	5.43062	0.432959	1.52607	-0.395929	0.321928	0.505891	-0.514573	-0.136062	0.15056	-0.184425	-0.268817	2.31832	2.16469	1.08234	-0.0206707	0.509706	0.254853	-0.109686	0.181963	0.0909817
CRB3	2.09761	5.46009	0.250962	2.04614	1.59932	0.773996	0.62293	0.263034	0.887525	-0.68966	-0.943416	-0.454032	2.4637	2.17431	1.08716	0.81482	0.565212	0.282606	-0.299896	0.816448	0.408224
CSNK1E	0.807355	2.51349	0.356144	-2.8365	-0.761213	0.411426	0.238787	-0.785875	0.286881	0.0976108	-0.434403	-0.358454	0.210122	2.23349	1.11674	-0.224219	0.638289	0.319145	-0.102091	0.349921	0.17496
MEIS1	2.88947	5.71534	0.298658	2.14405	0.632268	0.62293	0.15056	0.124328	0.526069	-0.120294	-0.556393	-0.340075	2.76188	2.25007	1.12503	0.382522	0.28322	0.14161	-0.122674	0.467707	0.233853
PARD6G	3.51349	-2.47393	0.545968	0.422233	0.189034	0.111031	0.344828	0	1.40599	-0.358454	-0.168123	-0.0740006	0.50194	2.44496	1.22248	0.161223	0.14491	0.0724549	0.201354	0.811762	0.405881
FAT1	1.93734	-3.8365	0.526069	-0.473931	0.378512	0.0426443	0.214125	-0.434403	0.815575	-0.0892673	-0.168123	-0.152003	-0.461755	2.45768	1.22884	0.0502195	0.350978	0.175489	0.101546	0.477234	0.238617
FAT4	-5.05889	0.773996	0.0565835	-1.08927	1.35614	0.613532	0.0426443	0.0426443	-3.18442	0.0703893	-0.836501	-1.21759	-1.3294	2.60205	1.30103	0.513741	0.622753	0.311377	-1.29203	1.37239	0.686197
CRB1	4.36317	9.689	3.98368	4.97039	4.06695	0.485427	1.96717	1.02148	1.30451	0.669027	0.713696	-0.888969	5.75156	2.65623	1.32812	1.88526	1.5782	0.789099	0.449566	0.938178	0.469089
MOB1B	2.59455	-3.8365	0.475085	-0.321928	0.678072	0.298658	0.275007	0.137504	0.238787	-0.217591	-0.494109	-0.304006	-0.272199	2.67603	1.33801	0.34731	0.231673	0.115836	-0.19423	0.310927	0.155464
TP63	-2.18442	4.58496	0.475085	1.03562	-3.64386	-0.0588937	1.23879	-0.915936	-4.64386	-1.88897	-1	-2.25154	0.977812	2.78492	1.39246	-0.844975	2.06549	1.03275	-2.44609	1.55666	0.778331
RASSF2	-6.64386	-1	0.201634	-2	-0.395929	0.275007	0.0426443	-0.268817	-0.836501	0.124328	-0.0291463	-0.395929	-2.36056	2.99403	1.49701	-0.0867735	0.303508	0.151754	-0.284312	0.427967	0.213984
DCHS2	1.59455	8.41523	2.43029	4.28318	1.68257	0.226509	3.18428	1.69599	-1.08927	-0.971431	1.51096	0.0703893	4.18081	3.03831	1.51915	1.69734	1.20755	0.603777	-0.119837	1.20564	0.60282
TSHZ3	6.69432	7.37226	0.62293	3.88069	1.774	-0.120294	0.799087	0.422233	0.632268	-0.321928	0	-0.0892673	4.64255	3.07673	1.53837	0.718756	0.798314	0.399157	0.0552682	0.407902	0.203951
TAOK2	-6.64386	-2.47393	0.815575	-1.88897	1.31034	-0.0144996	0	0.137504	-0.599462	0.0143553	0.214125	-0.217591	-2.5478	3.0838	1.5419	0.358336	0.638355	0.319177	-0.147143	0.349357	0.174679
DVL2	-6.64386	-0.434403	0.443607	-1.73697	-0.514573	0.238787		-3.64386	-0.836501	-0.168123	0.0285692	-0.454032	-2.0929	3.16346	1.58173	-1.30655	2.05892	1.02946	-0.357522	0.375799	0.187899
FAT2	2.87971	8.23879	0.432959	2.61353	6.02835	0.505891	-0.621488	0.765535	-0.37707	0.321928	-0.286304	-0.556393	3.54125	3.31796	1.65898	1.66957	2.96756	1.48378	-0.22446	0.381154	0.190577
CRB2	3.26754	9.53675	1.25096	4.12846	1.7866	0.565597	1.79077	0.464668	-0.556393	0.124328	0.111031	-0.785875	4.54593	3.53901	1.7695	1.15191	0.736441	0.36822	-0.276727	0.46499	0.232495
TSHZ2	-0.535332	8.02009	-0.0892673	1.33342	0.650765	-3.32193	-1.39593	-0.785875	-3.8365	-1.55639	-1.4344	-1.55639	2.18223	3.97265	1.98633	-1.21324	1.64693	0.823463	-2.09592	1.16181	0.580905
YWHAB	3.78346	-6.64386	0.411426	-0.0740006	0.0285692	-0.136062	0.286881	-0.0439433	1.8679	-0.120294	0.356144	0.454176	-0.630743	4.36038	2.18019	0.0338614	0.181636	0.0908178	0.63948	0.85652	0.42826
POTEF	11.4169	14.0618	0.678072	5.93687	4.4121	1.80323	1.09761	1.29278	1.41143	5.12226	2.14405	1.45418	8.02341	5.95219	2.97609	2.15143	1.5362	0.768099	2.53298	1.75853	0.879267
WNT1	4.08746	16.687	0.176323	5.33771	4.17473	1.34483	6.49857	2.98185	1.41143	-0.104697	5.18428	1.68257	6.57211	7.09257	3.54628	3.74999	2.16871	1.08436	2.0434	2.23674	1.11837
