# Supplementary material for: Monitoring Spontaneous Quiescence and Asynchronous Proliferation-Quiescence Decisions in Prostate Cancer Cells
Source: Front Cell Dev Biol. 2021 Dec 10;9:728663. doi: 10.3389/fcell.2021.728663 (PMC8703172; doi:10.3389/fcell.2021.728663)
Supplement: Supplementary file 7 [file Table3.xls]

## Sheet: Sheet1
	G1_I	G1_II	G1_III	G0_I	G0_II	G0_III	SG2M_I	SG2M_II	SG2M_III	average G0	std dev G0
IL23A	2.31615	2.31615	0.400538	2.71589	2.71589	-0.201634	1.74416	1.74416	-0.238787	1.74338	1.68444
CXCL11	-1.39593	2.22651	-1.3505	0.443607	4.05485	0.485427	-1.4344	2.19219	-1.46467	1.66129	2.07298
PTGS2	0.0703893	0.0703893	0.432959	1.58496	1.58496	1.58015	-0.200913	-0.201634	-0.238787	1.58336	0.00278111
IDO1	0.344828	0.344828	-0.0840643	2.11103	2.11103	0.124328	-0.200913	-0.201634	0.15056	1.4488	1.14702
TGFB1	0.575312	0.575312	-0.321928	1.77821	1.77821	-0.214125	0.757023	0.757023	-0.389567	1.1141	1.15027
BCL2L1	0.344828	0.344828	0.0703893	1.42223	1.42223	-0.0703893	0.367371	0.367371	-0.659925	0.924692	0.861766
ACKR3	-0.943416	-0.948601	-0.505891	0.757023	0.757023	0.807355	-0.943416	-0.948601	-0.389567	0.7738	0.029059
IRF1	0.0840643	0.0840643	-0.201634	1.25096	1.25096	-0.250962	0	0	-0.516015	0.750321	0.867136
CCL18	-0.785875	2.84599	0.641546	-0.599462	0.790772	1.12433	-2.39593	1.23266	1.38957	0.438546	0.914281
TLR3	-1.47393	-1.45943	-0.31034	0.823749	0.823749	-0.367371	-0.415037	-0.411426	-0.189034	0.426709	0.687694
CCL28	0.9855	0.9855	0.782409	0.443607	0.443607	0.238787	0.0703893	0.0703893	0.475085	0.375333	0.118253
EGFR	0.201634	0.201634	-0.321928	0.575312	0.575312	-0.250962	0.443607	0.443607	-0.475085	0.299888	0.477049
TP53	-0.0740006	-0.0703893	-0.124328	0.782409	0.782409	-0.669027	0	0	-0.0426443	0.298597	0.837987
MYD88	-0.514573	-0.505891	0.124328	0.15056	0.15056	0.555816	-0.286304	-0.275007	0.632268	0.285645	0.233975
HIF1A	-0.395929	-0.389567	0.189034	0.286881	0.286881	0.226509	-0.321928	-0.31034	0	0.266757	0.0348561
VEGFA	-0.810966	-0.815575	-0.333424	0.111031	0.111031	0.356144	-0.556393	-0.565597	0.722466	0.192735	0.141516
TNFSF10	0.475085	0.475085	-0.111031	0.250962	0.250962	-0.0976108	0.790772	0.790772	-0.137504	0.134771	0.201248
CXCL12	-1.47393	0.356144	0.321928	-0.599462	0.782409	0.201634	-1.35845	0.485427	-0.163499	0.128193	0.693856
IL1B	-0.494109	-0.495695	0.263034	0.124328	0.124328	0.0426443	-0.0291463	-0.0285692	-0.0426443	0.0971002	0.0471602
HLA-A	0.903038	0.903038	-0.411426	0.0703893	0.0703893	0.111031	1.03562	1.03562	-0.516015	0.0839367	0.0234647
MIF	-0.0740006	-0.0703893	0.0565835	-0.184425	-0.189034	0.604071	-0.286304	-0.275007	0.704872	0.076871	0.456575
MYC	-0.454032	-0.443607	-0.62293	-0.0439433	-0.0426443	0.31034	0.0976108	0.0976108	0.485427	0.0745841	0.204172
GBP1	-1.18442	-1.17632	0.0565835	0.15056	0.15056	-0.0840643	-0.136062	-0.124328	-0.176323	0.0723517	0.13546
IL15	-0.713119	-0.713696	-0.111031	-0.358454	-0.356144	0.918386	-1.21759	-1.22651	0.565597	0.0679295	0.736518
CXCL5	-0.473931	-0.475085	0.650765	-0.395929	-0.400538	0.650765	-0.321928	-0.333424	0.422233	-0.0485673	0.605644
NFKB1	-0.0892673	-0.0840643	-0.189034	0.189034	0.189034	-0.526069	0.367371	0.367371	-0.333424	-0.0493337	0.412865
CXCL10	-0.37707	0.584963	0.565597	-0.321928	0.650765	-0.516015	-0.643856	0.321928	0.201634	-0.0623929	0.62519
STAT1	-0.599462	-0.594549	-0.485427	0.111031	0.111031	-0.454176	-0.0740006	-0.0703893	0.298658	-0.0773711	0.326323
IL10	-1.47393	-2.25701	-0.0703893	-0.599462	0.367371	-0.0976108	-0.0588937	1.80323	-0.545968	-0.109901	0.483534
MICB	-0.152003	-0.15056	0.0703893	-0.217591	-0.226509	0.0840643	-0.136062	-0.137504	0.432959	-0.120012	0.176791
CCL2	-1.47393	-2.40054	0.879706	-0.599462	-1.15056	1.38957	-2.64386	-1.31615	-0.918386	-0.120152	1.33618
CSF1	-0.37707	-0.367371	-0.0976108	0.0285692	0.0285692	-0.485427	-0.454032	-0.454176	-0.464668	-0.142763	0.296756
CCL5	-0.68966	-0.678072	-0.536053	-0.152003	-0.15056	-0.163499	-0.643856	-0.641546	-0.495695	-0.155354	0.00709051
CXCL9	-0.971431	-0.641546	-0.298658	-0.577767	-0.250962	0.333424	-0.454032	-0.137504	-0.15056	-0.165102	0.461623
IL12A	-0.68966	-0.704872	0.356144	-0.643856	-0.650765	0.799087	-0.713119	-0.704872	0.344828	-0.165178	0.835085
NOS2	0.659925	1.30451	0.31034	-0.599462	-0.389567	0.378512	1.08406	1.73118	-1.55582	-0.203506	0.514852
KITLG	0.298658	0.298658	0.678072	-0.535332	-0.536053	0.389567	-0.152003	-0.163499	-0.356144	-0.227273	0.534199
CSF3	0.0976108	0.0976108	0.333424	-0.862496	-0.863938	0.918386	-0.136062	-0.137504	0.505891	-0.26935	1.02861
CSF2	-0.971431	-0.963474	-0.226509	-0.340075	-0.333424	-0.189034	-0.200913	-0.201634	0.238787	-0.287511	0.0853486
SPP1	-1.47393	-4.0798	-2.0635	-0.599462	-0.594549	0.238787	-2.64386	-3.93357	-3.0054	-0.318408	0.482551
IL17A	-1.47393	-0.704872	0.831877	-0.599462	-1.9855	1.53605	-2.64386	0.0426443	-1.63691	-0.349637	1.77402
CD274	-0.68966	-0.678072	0.454176	-0.358454	-0.367371	-0.400538	0.201634	0.201634	0.238787	-0.375454	0.0221759
CCL20	-1.02915	-1.03562	-0.163499	-0.943416	-0.948601	0.526069	-0.321928	-0.321928	0.432959	-0.455316	0.849908
MICA	-0.358454	-0.367371	-0.111031	-1.05889	-1.05658	0.704872	-0.514573	-0.505891	0.713696	-0.470202	1.01764
CTLA4	0.333424	0.790772	0.226509	-0.599462	-1.75702	0.910733	0.526069	0.9855	-0.298658	-0.481918	1.33776
BCL2	-0.395929	-0.389567	0.286881	-0.535332	-0.526069	-0.443607	-0.251539	-0.250962	-0.275007	-0.501669	0.0504964
TNF	-0.251539	1.42223	-0.464668	-0.599462	0.659925	-1.64616	0.189034	1.8679	-0.887525	-0.528567	1.15468
IGF1	-1.47393	1.5509	0.464668	-0.599462	0.823749	-1.848	-0.556393	2.68257	-0.807355	-0.541237	1.33682
IFNG	-0.915936	-0.189034	0.0840643	-0.599462	-1.49057	0.432959	-0.184425	0.536053	-0.411426	-0.552358	0.96263
FOXP3	0.137504	0.137504	-0.15056	-1	-0.992768	0.238787	0.238787	0.238787	-0.669027	-0.584661	0.713136
IL6	0.15056	0.15056	0.189034	-1.18442	-1.19535	0.594549	0.263034	0.263034	0.475085	-0.595075	1.03026
TLR4	-0.713119	-0.722466	-0.214125	-1.21759	-1.21412	0.464668	-0.168123	-0.176323	-0.910733	-0.655683	0.970254
IL13	0.214125	0.214125	-0.111031	-0.943416	-0.941106	-0.238787	0.0143553	0.0143553	-1.23879	-0.70777	0.406153
CXCL1	-0.577767	-0.575312	0.0143553	-1.25154	-1.25096	0.0703893	-0.168123	-0.176323	0.604071	-0.810704	0.763049
CXCL8	-0.888969	-0.903038	0.111031	-1.25154	-1.23266	-0.356144	-0.184425	-0.176323	0.454176	-0.946781	0.511594
CXCL2	-0.473931	-0.475085	-0.0426443	-1.32193	-1.33914	-0.201634	0.201634	0.201634	0.485427	-0.954233	0.651827
HLA-B	-0.556393	-0.545968	-0.910733	-1.73697	-1.71809	0.516015	-0.535332	-0.536053	-0.895303	-0.979679	1.29534
IL4	-2	-2	-0.298658	-1.32193	-1.32193	-0.321928	-0.971431	-0.9855	-0.411426	-0.988595	0.57735
CCL21	-0.454032	-0.454176	-0.526069	-0.761213	-1.73985	-0.555816	0.432959	0.432959	-0.432959	-1.01896	0.632699
GZMA	-0.761213	-0.765535	0.443607	-0.888969	-2.59932	0.344828	0.15056	0.15056	-0.815575	-1.04782	1.47849
CCR9	-1.47393	-1.16993	-0.713696	-0.599462	-3.55949	0.895303	-0.971431	0	-0.941106	-1.08788	2.2672
CCR1	-0.136062	-0.137504	-0.782409	-1.51457	-1.52105	-0.286881	0.226509	0.226509	-0.321928	-1.1075	0.710686
IL12B	0.238787	0.238787	-0.575312	-0.915936	-2.23266	-0.263034	0.526069	0.526069	-1.43296	-1.13721	1.00328
HLA-C	-0.736966	-0.739848	0.0840643	-1	-1.98185	-0.516015	0.0426443	0.0426443	-1.10434	-1.16596	0.746877
IL2	-1.47393	-1.11103	1.4957	-0.599462	-3.24184	0.333424	-1.18442	0.389567	-0.918386	-1.16929	1.8545
CXCR2	-0.454032	-0.454176	-0.378512	-1.88897	-1.87971	0.0976108	-0.136062	-0.124328	-0.807355	-1.22369	1.14429
FASLG	-0.304006	-0.298658	-0.454176	-1.78588	-1.76553	-0.124328	0.263034	0.263034	-0.773996	-1.22525	0.953477
CXCR4	-1.05889	-1.0635	0.263034	-1.78588	-1.76553	-0.189034	-1.02915	-1.02148	-0.275007	-1.24681	0.916121
CXCR3	-0.577767	-0.575312	-0.485427	-1.8365	-1.84398	-0.263034	-0.0740006	-0.0840643	-0.807355	-1.31451	0.910609
CCL4	-1.47393	-0.226509	-0.124328	-0.599462	-3.7939	0.411426	-2.64386	-1.05658	-0.918386	-1.32731	2.19511
PDCD1	-0.761213	-0.757023	-0.344828	-2	-2.0036	-0.0703893	0.15056	0.15056	-0.565597	-1.358	1.1151
CCR10	-0.0439433	-0.0426443	-0.389567	-1.8365	-2.45154	0.0143553	0.378512	0.378512	-0.731183	-1.42456	1.28352
IL1A	-1.35845	-1.33914	0.189034	-2.39593	-2.39232	0.411426	-0.888969	-0.887525	0.378512	-1.45894	1.61979
CXCR5	-1.12029	-1.12433	-0.226509	-1.39593	-3.65191	0.545968	-0.0892673	-0.0976108	-0.604071	-1.50062	2.1009
EGF	-0.395929	-0.389567	-0.495695	-2.32193	-2.29278	0.0285692	0.201634	0.201634	-0.505891	-1.52871	1.34873
CCR4	0.0840643	0.0840643	-0.0285692	-1.73697	-2.92029	-0.0143553	0.632268	0.632268	-0.344828	-1.5572	1.46129
GZMB	0.0143553	0.0143553	-0.536053	-2.25154	-2.28096	-0.163499	-0.0144996	-0.0143553	-1.53605	-1.56533	1.21411
CCR2	-1.64386	-1.64616	0.176323	-2.25154	-3.38405	0.31034	-0.68966	-0.687061	0.286881	-1.77508	1.89272
CCR7	-2.18442	-2.16993	-0.214125	-2.05889	-3.43829	0.163499	-3.64386	-3.66903	1.88362	-1.7779	1.81726
CXCR1	-1.94342	-3.84398	-0.226509	-1.05889	-6.06674	-0.15056	-3.18442	-3.44493	-0.731183	-2.4254	3.18603
TLR2	-1.02915	-1.02857	-0.163499	-3.8365	-4.24641	-0.575312	-0.810966	-0.815575	-0.604071	-2.88607	2.01165
